# Supplementary material for: Egg Cooling After Oviposition Extends the Permissive Period for Microinjection-Mediated Genome Modification in Bombyx mori
Source: Int J Mol Sci. 2024 Nov 25;25(23):12642. doi: 10.3390/ijms252312642 (PMC11641327; doi:10.3390/ijms252312642)
Supplement: Supplementary file 1 [file ijms-25-12642-s001.zip]

Archive with 5 entries (5 files):
- Figure S1_241109.png
- Figure S2_241109.png
- Figure S3_241109.png
- Supplementary caption_241124.pdf
- Supplementary tables_241124.pdf
